# Supplementary material for: A dissemination and education programme to improve the clinical behaviours of psychiatrists in accordance with treatment guidelines for schizophrenia and major depressive disorders: the Effectiveness of Guidelines for Dissemination and Education in Psychiatric Treatment (EGUIDE) project
Source: BJPsych Open. 2022 Apr 21;8(3):e83. doi: 10.1192/bjo.2022.44 (PMC9059732; doi:10.1192/bjo.2022.44)
Supplement: Supplementary file 1 [file S2056472422000448sup001.xlsx]

## Sheet: S1
Supporting Table S1. Evaluation of the general use of treatment guidelines
G1	Using treatment guidelines when you decide on the treatment policy in discussions with patients and family
G2	Trying to treat patients in accordance with the guidelines if their previous treatments are not in accordance with the guidelines
G3	Pharmacotherapy for schizophrenia in your hospital/clinic is in accordance with the guideline
G4	Recommending pharmacotherapy for schizophrenia to fellow doctors in accordance with the guideline
G5	Treatment for depression in your hospital/clinic is in accordance with the guideline
G6	Recommending treatment for depression to fellow doctors in accordance with the guideline

## Sheet: S2
Supporting Table S2. Evaluation of clinical behaviors in accordance the with the ‘Guideline for Pharmacological Therapy of Schizophrenia’
S1	Choosing anitipsychotic monotherapy and not a combination of antipsychotics
S2	Refraining from using psychotropic drugs other than antipsychotics
S3	Guiding continuous daily administration of antipsychotics
S4	Ensuring an appropriate dose and timing of pharmaceutics and the extent of medication adherence in treatment for recurrence or relapse of schizophrenia
S5	Choosing medication considering the response to medications in the past in treatment for recurrence or relapse of schizophrenia
S6	Definin treatment-resistant schizophrenia patients as patients with schizophrenia who, despite taking at least two anitpsychotics with adequate doses and timing, have persistent symptoms
S7	Choosing treatment with clozapine for the patients with treatment-resistant schizophrenia
S8	Choosing treatment with modified electroconvulsive therapy for the patients with treatment-resistant schizophrenia
S9	Continuing the administration of anitipsychotics for at least one year for first-episode psychosis for relapse prevantion
S10	Choosing long-acting injection antipsychotics for patients whose relapse is due to low medication adherence
S11	For recovery from cognitive impairment in schizophrenia, refraining from using anticholinergics
S12	For recovery from cognitive impairment in schizophrenia, refraining from using benzodiazepines
S13	Choosing second-generation anitipsychotics to decrease the possibilty of extrapyramidal adverse effects
S14	Choosing oral medication for management of psychomotor agitation if possible

## Sheet: S3
Supporting Table S3. Evaluation of clinical behaviors in accodance with the ‘Guideline of Treatment Guideline II: Major Depressive Disorder’
D1	Diagnosing depression, including the classification of the severity, based on the DSM-5
D2	In diagnosis, assessing information from any person other than the patient and functional impairments before the onset
D3	Focusing on empathic or supportive care and performing fundamental intervention such as psychological education first
D4	When the treatment doesn’t work well, reassessing the diagnosis, pharmacotherapy and environmental management
D5	For mild depression, adding cognitive behavioral therapy and new-generation antidepressants to fundamental intervention if necessary
D6	For moderate/severe depression, using antidepressant monotherapy with adequate doses and timing and considering modified electroconvulsive therapy if necessary
D7	For moderate/severe depression, if antidepressants are effective but not enough, treating with lithum or antipsychotics or T3/T4 as augmentation therapy
D8	Refraining from using long-term administration of anxiolytics
D9	Refraining from using long-term administration of hypnotics
D10	For psychotic depression, using a combination of antidepressants and antipsychotics
D11	For psychotic depression, using modified electroconvulsive therapy
D12	For depression in children and adolescents, providing environmental management, psychological education, supportive intervention and family support prior to pharmacotherapy
D13	For sleep disorders, considering differential diagnosis of primary sleep disorders such as obstructive sleep apnea syndrome first
D14	For sleep disorders, providing sleep hygiene instructions prior to pharmacotherapy

## Sheet: S4
	Supporting Table S4. Numbers of participants who answered web questionnaires exluduing those who reported "no opportunity" for the general use of clinical guidelines at baseline and after the ‘Guideline for Pharmacological Therapy of Schizophrenia’ and ‘Guideline of Treatment Guideline Ⅱ: Major Depressive Disorder’ programs.
		Baseline			One year after			Two years after
		n	%		n	%		n	%
G1	Using treatment guidelines when you decide on the treatment policy in discussions with patients and family	388	65.3199		258	62.4697		130	61.3208
G2	Trying to treat patients in accordance with guidelines if their previous treatments are not in accordance with guidelines	402	67.6768		259	62.7119		130	61.3208
G3	Pharmacotherapy for schizophrenia in your hospital/clinic is in accordance with the guideline	416	70.0337		263	63.6804		131	61.7925
G4	Recommending pharmacotherapy for schizophrenia to fellow doctors in accordance with the guideline	388	65.3199		245	59.322		127	59.9057
G5	Treatment for depression in your hospital/clinic is in accordance with the guideline	417	70.202		262	63.4383		132	62.2642
G6	Recommending treatment for depression to fellow doctors in accordance with the guideline	388	65.3199		245	59.322		127	59.9057
	The complete questions are noted in Supporting Table S1. n, Number of participants who answered web questionnaires excluding those who chose "no opportunity" %, Percentage of participants who answered web questionnaires excluding those who chose "no opportunity"

## Sheet: S5
	Supporting table S5. Numbers of participants who answered web questionnaires excluding those who reported "no opportunity" for the general use of clinical guidelines at baseline and after the ‘Guideline for Pharmacological Therapy of Schizophrenia’ program
		Baseline			One year after			Two years after
		n	%		n	%		n	%
S1	Choosing antipsychotic monotherapy and not a combination of antipsychotics	419	70.5387		262	63.4383		131	61.7925
S2	Refraining from using psychotropic drugs other than antipsychotics	417	70.202		262	63.4383		131	61.7925
S3	Guiding continuous daily administration of antipsychotics	418	70.3704		263	63.6804		130	61.3208
S4	Ensuring adequate doses and timing of pharmaceutic therapy and the extent of medication adherence in treatment for recurrence or relapse of schizophrenia	408	68.6869		258	62.4697		129	60.8491
S5	Choosing medication considering the response to medications in the past in treatment for recurrence or relapse of schizophrenia	411	69.1919		257	62.2276		129	60.8491
S6	Defining treatment-resistant schizophrenia patients as patients with schizophrenia who, despite taking at least two anitpsychotics with adequate doses and timing, have persistent symptoms.	393	66.1616		249	60.2906		125	58.9623
S7	Choosing treatment with clozapine for patients with treatment-resistant schizophrenia	281	47.3064		159	38.4988		74	34.9057
S8	Choosing treatment with modified electroconvulsive therapy for patients with treatment-resistant schizophrenia	310	52.1886		166	40.1937		76	35.8491
S9	Continuing administration of anitipsychotics for at least one year for first-episode psychosis for relapse prevantion	361	60.7744		235	56.9007		121	57.0755
S10	Choosing long-acting injection antipsychotics for patients whose relapse is due to low medication adherence	349	58.7542		225	54.4794		114	53.7736
S11	For recovery from cognitive impairment in schizophrenia, refraining from using anticholinergics	402	67.6768		256	61.9855		130	61.3208
S12	For recovery from cognitive impairment in schizophrenia, refraining from using benzodiazepines	408	68.6869		258	62.4697		130	61.3208
S13	Choosing second-generation anitipsychotics to decrease the possibilty of extrapyramidal adverse effects	422	71.0438		262	63.4383		131	61.7925
S14	Choosing oral medication for management of psychomotor agitation if possible	411	69.1919		250	60.5327		130	61.3208
	The complete questions are noted in Supporting Table S2. n, Number of participants who answered web questionnaires excluding those choosing "no opportunity" %, Percentage of participants who answered web-questionnaires excluding those choosing "no opportunity"

## Sheet: S6
	Supporting table S6. Numbers of participants who answered the web questionnaires excluding those choosing "no opportunity" for the general use of clinical guidelines at baseline and after the ‘Guideline of Treatment Guideline II: Major Depressive Disorder’ program
		Baseline			One year after			Two years after
		n	%		n	%		n	%
D1	Diagnosing depression, including the classification of the severity, based on the DSM-5	418	70.3704		262	63.4383		132	62.2642
D2	In diagnosis, assessing information from any person other than the patient and functional impairments before the onset	422	71.0438		262	63.4383		132	62.2642
D3	Focusing on empathic or supportive care and performing fundamental intervention such as psychological education first	420	70.7071		262	63.4383		132	62.2642
D4	When the treatment doesn’t work well, reassessing the diagnosis, pharmacotherapy and environmental management	417	70.202		263	63.6804		131	61.7925
D5	For mild depression, adding cognitive behavioral therapy and new-generation antidepressants to fundamental intervention if necessary	404	68.0135		258	62.4697		131	61.7925
D6	For moderate/severe depression, using antidepressant monotherapy with adequate doses and timimg and considering modified electroconvulsive therapy if necessary	403	67.8451		248	60.0484		121	57.0755
D7	For moderate/severe depression, if antidepressants are effective but not enough, treating with lithium or antipsychotics or T3/T4 as augmentation therapy	380	63.9731		239	57.8692		118	55.6604
D8	Refraining from long-term administration of anxiolytics	416	70.0337		261	63.1961		130	61.3208
D9	Refraining from long-term administration of hypnotics	414	69.697		258	62.4697		129	60.8491
D10	For psychotic depression, using a combination of antidepressants and antipsychotics	387	65.1515		243	58.8378		120	56.6038
D11	For psychotic depression, using modified electroconvulsive therapy	326	54.8822		172	41.6465		79	37.2642
D12	For depression in children and adolescents, providing environmental management, psychological education, supportive intervention and family support prior to pharmacotherapy	310	52.1886		197	47.6998		100	47.1698
D13	For sleep disorders, considering differential diagnosis of primary sleep disorders such as obstructive sleep apnea syndrome first	409	68.8552		255	61.7433		130	61.3208
D14	For sleep disorders, providing sleep hygiene instructions prior to pharmacotherapy	417	70.202		260	62.954		131	61.7925
	The complete questions are noted in Supporting Table S3. n, Number of participants who answered web questionnaires excluding those choosing "no opportunity" %, Percentage of participants who answered web questionnaires excluding those choosing "no opportunity"

## Sheet: S7
Supporting Table S7. The multiple comparison of clinical behavior scores for the general use of clinical guidelines at baseline and one year and two years after the ‘Guideline for Pharmacological Therapy of Schizophrenia’ and ‘Guideline of Treatment Guideline II: Major Depressive Disorder’ programs
		Statistics*
		baseline/one year after				baseline/two years after				one year after/two years after
		Z	P	r		Z	P	r		Z	P	r
G1	Using treatment guidelines when deciding on the treatment policy in discussions with patients and family	12.75	3.2×10-37	0.5		10.19	2.1×10-24	0.45		0.09	9.3×10-1	0
G2	Trying to treat patients in accordance with the guidelines if their previous treatments are not in accordance with the guidelines	12.81	1.4×10-37	0.5		8.96	3.3×10-19	0.39		1.36	1.7×10-1	0.07
G3	Pharmacotherapy for schizophrenia in your hospital/clinic is in accordance with the guideline	6.49	8.7×10-11	0.25		6.25	4.2×10-10	0.27		1.10	2.7×10-1	0.06
G4	Recommending pharmacotherapy for schizophrenia to fellow doctors in accordance with the guideline	9.94	2.9×10-23	0.39		9.03	1.8×10-19	0.4		0.95	3.4×10-1	0.05
G5	Treatment for depression in your hospital/clinic is in accrdance with the guideline	7.42	1.2×10-13	0.28		6.28	3.4×10-10	0.27		0.67	5.0×10-1	0.03
G6	Recommending treatment for depression to fellow doctors in accordance with the guideline	9.83	8.7×10-23	0.39		9.18	4.5×10-20	0.4		1.08	2.8×10-1	0.06
	The complete questions are noted in Supporting Table S1. An intermediate value was used as the representative value for each of the five achievement levels: 0-20, 21-40, 41-60, 61-80, and 81-100. The scores ranged from 10 to 90. * The Bonferroni correction was used for multiple testing. The significance level was set at p<1.6x10-2 as the Bonferroni method was applied. Significant P-values are bol…

## Sheet: S8
Supporting Table S8. The multiple comparison of clinical behavior scores at baseline and one year and two years after the ‘Guideline for Pharmacological Therapy of Schizophrenia’ program
		Statistics*
			baseline/one year after			baseline/two years after				one year after/two years after
		Z	P	r		Z	P	r		Z	P	r
S1	Choosing antipsychotic monotherapy and not a combination of antipsychotics	8.04	9.0×10-16	0.31		5.58	2.4×10-8	0.24		0.7	4.8×10-1	0.04
S2	Refraining from using psychotropic drugs other than antipsychotics	6.69	2.2×10-11	0.26		6.71	1.9×10-11	0.29		1.07	2.8×10-1	0.05
S3	Guiding continuous daily administration of antipsychotics	5.78	7.4×10-9	0.22		4.16	3.2×10-5	0.18		0.22	8.3×10-1	0.01
S4	Ensuring the appropriate dose and timing of pharmaceutic therapy and the extent of medication adherence in treatment for recurrence or relapse of schizophrenia	6.87	6.3×10-12	0.27		4.96	7.2×10-7	0.21		0.29	7.7×10-1	0.01
S5	Choosing medication considering the response to medications in the past in treatment for recurrence or relapse of schizophrenia	7.74	1.0×10-14	0.3		6.25	4.1×10-10	0.27		0.28	7.8×10-1	0.01
S6	Defining treatment-resistant schizophrenia patients as patients with schizophrenia who, despite taking at least two anitpsychotics with adequate doses and timing, have persistent symptoms.	6.58	4.7×10-11	0.26		5.08	3.7×10-7	0.22		0.02	9.8×10-1	0.00
S7	Choosing treatment with clozapine for patients with treatment-resistant schizophrenia	3.67	2.4×10-4	0.17		2.44	1.5×10-2	0.13		0.51	6.1×10-1	0.03
S8	Choosing treatment with modified electroconvulsive therapy for patients with treatment-resistant schizophrenia	3.52	4.3×10-4	0.16		1.21	2.2×10-1	0.06		1.21	2.3×10-1	0.08
S9	Continuing administration of anitipsychotics for at least one year for first-episode psychosis for relapse prevention	5.77	7.8×10-9	0.24		3.27	1.1×10-3	0.15		1.31	1.9×10-1	0.07
S10	Choosing long-acting injection antipsychotics for patients whose relapse is due to low medication adherence	5.89	3.8×10-9	0.25		2.95	3.1×10-3	0.14		1.63	1.0×10-1	0.09
S11	For recovery from cognitive impairment in schizophrenia, refraining from using anticholinergics	6.74	1.6×10-11	0.26		5.33	9.8×10-8	0.23		0.28	7.8×10-1	0.01
S12	For recovery from cognitive impairment in schizophrenia, refraining from using benzodiazepines	6.04	1.6×10-9	0.23		4.94	7.9×10-7	0.21		0.05	9.6×10-1	0.00
S13	Choosing second-generation anitpsychotics to decrease the possibilty of extrapyramidal adverse effects	6.07	1.3×10-9	0.23		4.64	3.4×10-6	0.2		0.06	9.5×10-1	0.00
S14	Choosing oral medication for the management of psychomotor agitation if possible	6.05	1.4×10-9	0.24		5.96	2.5×10-9	0.26		1.13	2.6×10-1	0.06
	The complete questions are noted in Supporting Table S2. An intermediate value was used as the representative value for each of the five achievement levels: 0-20, 21-40, 41-60, 61-80, and 81-100. The scores ranged from 10 to 90. * Bonferroni correction was used for multiple testing. The significance level was set at p<1.6x10-2 as the Bonferroni method was applied. Significant P-values are boldfac…

## Sheet: S9
Supporting Table S9. The multiple comparison of clinical behavior scores at baseline and one year and two years after the ‘Guideline of Treatment Guideline II: Major Depressive Disorder’ program
		Statistic*
			baseline/one year after				baseline/two years after				one year after/two years after
		Z	P	r		Z	P	r		Z	P	r
D1	Diagnosing depression, including the classification of the severity, based on the DSM-5	9.66	4.6×10-22	0.37		7.46	8.7×10-14	0.32		0.55	5.8×10-1	0.03
D2	In diagnosis, assessing information from any person other than the patient and functional impairments before the onset	8.27	1.4×10-16	0.32		5.55	2.8×10-8	0.24		0.94	3.5×10-1	0.05
D3	Focusing on empathic or supportive care and performing fundamental intervention such as psychological education first	7.01	2.4×10-12	0.27		6.74	1.5×10-11	0.29		1.34	1.8×10-1	0.07
D4	When the treatment doesn’t work well, reassessing the diagnosis, pharmacotherapy and environmental management	8.65	5.2×10-18	0.33		7.5	6.4×10-14	0.32		0.81	4.2×10-1	0.04
D5	For mild depression, adding cognitive behavioral therapy and new-generation antidepressants to fundamental intervention if necessary	9.23	2.7×10-20	0.36		8.37	5.6×10-17	0.36		1.73	8.3×10-2	0.09
D6	For moderate/severe depression, using antidepressant monotherapy with adequate doses and timing and considering modified electroconvulsive therapy if necessary	6.93	4.3×10-12	0.27		6.41	1.4×10-10	0.28		1.32	1.9×10-1	0.07
D7	For moderate/severe depression, if antidepressants are effective but not enough, treating with lithium or antipsychotics or T3/T4 as augmentation therapy	6.31	2.8×10-10	0.25		6.92	4.6×10-12	0.31		1.94	5.2×10-2	0.10
D8	Refraining from long-term administration of anxiolytics	7.12	1.1×10-12	0.27		7.45	9.2×10-14	0.32		1.62	1.0×10-1	0.08
D9	Refraining from long-term administration of hypnotics	7.53	4.9×10-14	0.29		7.54	4.5×10-14	0.32		1.8	7.1×10-2	0.09
D10	For psychotic depression, using a combination of antidepressants and antipsychotics	6.53	6.4×10-11	0.26		6.15	7.9×10-10	0.27		0.96	3.4×10-1	0.05
D11	For psychotic depression, using modified electroconvulsive therapy	5.67	1.4×10-8	0.25		4.56	5.2×10-6	0.23		0.27	7.9×10-1	0.02
D12	For depression in children and adolescents, providing environmental management, psychological education, supportive intervention and family support prior to pharmacotherapy	5.99	2.1×10-9	0.27		5.66	1.5×10-8	0.28		0.96	3.4×10-1	0.06
D13	For sleep disorders, considering differential diagnosis of primary sleep disorders such as obstructive sleep apnea syndrome first	7.13	9.7×10-13	0.28		6.78	1.2×10-11	0.29		1.05	2.9×10-1	0.05
D14	For sleep disorders, providing sleep hygiene instructions prior to pharmacotherapy	8.72	2.7×10-18	0.34		8.34	7.3×10-17	0.36		1.38	1.7×10-1	0.07
	The complete questions are noted in Supporting Table S3. An intermediate value was used as the representative value for each of the five achievement levels: 0-20, 21-40, 41-60, 61-80,and 81-100. The scores ranged from 10 to 90. * Bonferroni correction was used for multiple testing. The significance level was set at p<1.6x10-2 as the Bonferroni method was applied. Significant P-values are boldface…
